# Supplementary material for: DIAgui: a Shiny application to process the output from DIA-NN
Source: Bioinform Adv. 2024 Jan 13;4(1):vbae001. doi: 10.1093/bioadv/vbae001 (PMC10799745; doi:10.1093/bioadv/vbae001)
Supplement: vbae001_Supplementary_Data [file vbae001_supplementary_data.xlsx]

## Sheet: Feuil1
	DIAgui
Level	Quantification*	MaxLFQ**	Top3	iBAQ	Peptides count	Visualization	Statistics
Precursors	X					X	X
Peptides	X	X				X	X
Proteins		X	X	X	X	X	X
Genes	X		X		X	X	X
*: using diann_matrix function
**: diann R package or iq package
